# Supplementary material for: A systematic review of extended reality (XR) for understanding and augmenting vision loss
Source: J Vis. 2023 May 4;23(5):5. doi: 10.1167/jov.23.5.5 (PMC10166121; doi:10.1167/jov.23.5.5)
Supplement: Supplement 2 [file jovi-23-5-5_s002.xlsx]

## Sheet: XR Systematic Review - Appendix
Title	Year	Authors	N	Category	Device	Participants Used	Task Performed
A Depth-Based Head-Mounted Visual Display to Aid Navigation in Partially Sighted Individuals	2013	Hicks, Stephen L.; Wilson, Iain; Muhammed, Louwai; Worsfold, John; Downes, Susan M.; Kennard, Christopher	25	Low Vision Augmentation	AR Smartglasses	Both	Spatial Cognition
A Smart Context-Aware Hazard Attention System to Help People with Peripheral Vision Loss	2019	Younis, Ola; Al-Nuaimy, Waleed; Rowe, Fiona; Alomari, Mohammad H.	1	Low Vision Augmentation	AR Smartglasses	BLV	Spatial Cognition
An augmented reality sign-reading assistant for users with reduced vision	2019	Huang, Jonathan; Kinateder, Max; Dunn, Matt J.; Jarosz, Wojciech; Yang, Xing-Dong; Cooper, Emily A.	12	Low Vision Augmentation	AR Smartglasses	BLV	Spatial Cognition
An augmented-reality edge enhancement application for Google Glass	2014	Hwang, Alex D.; Peli, Eli	3	Low Vision Augmentation	AR Smartglasses	BLV	Visual Function Testing
Architecture for Real-Time Visualizing Arabic Words with Diacritics Using Augmented Reality for Visually Impaired People	2021	Ouali, Imene; Hadj Sassi, Mohamed Saifeddine; Ben Halima, Mohamed; Wali, Ali	25	Low Vision Augmentation	AR Smartglasses	BLV	Recognition
Augmented Reality for People with Low Vision: Symbolic and Alphanumeric Representation of Information	2020	Lang, Florian; Schmidt, Albrecht; Machulla, Tonja	3	Low Vision Augmentation	AR Smartglasses	BLV	Recognition
Augmented Reality Glasses as an Orientation and Mobility Aid for People with Low Vision: a Feasibility Study of Experiences and Requirements	2021	Min Htike, Hein; H. Margrain, Tom; Lai, Yu-Kun; Eslambolchilar, Parisa	18	Low Vision Augmentation	AR Smartglasses	BLV	Spatial Cognition
Benefit of an electronic head-mounted low vision aid	2019	Crossland, Michael D.; Starke, Sandra D.; Imielski, Piotr; Wolffsohn, James S.; Webster, Andrew R.	60	Low Vision Augmentation	AR Smartglasses	BLV	Visual Function Testing
Crosswalk Guidance System for the Blind	2020	Son, Hojun; Krishnagiri, Divya; Jeganathan, Swetha; Weiland, James	5	Low Vision Augmentation	AR Smartglasses	BLV	Spatial Cognition
CueSee: exploring visual cues for people with low vision to facilitate a visual search task	2016	Zhao, Yuhang; Szpiro, Sarit; Knighten, Jonathan; Azenkot, Shiri	12	Low Vision Augmentation	AR Smartglasses	BLV	Recognition
Deep Learning Based Wearable Assistive System for Visually Impaired People	2019	Lin, Yimin; Wang, Kai; Yi, Wanxin; Lian, Shiguo	20	Low Vision Augmentation	AR Smartglasses	BLV	Spatial Cognition
Design of an augmented reality magnification aid for low vision users	2018	Stearns, Lee; Findlater, Leah; Froehlich, Jon E.	7	Low Vision Augmentation	AR Smartglasses	BLV	Recognition
Designing and Evaluating a Customizable Head-mounted Vision Enhancement System for People with Low Vision	2019	Zhao, Yuhang; Szpiro, Sarit; Shi, Lei; Azenkot, Shiri	20	Low Vision Augmentation	AR Smartglasses	BLV	Recognition
Designing AR Visualizations to Facilitate Stair Navigation for People with Low Vision	2019	Zhao, Yuhang; Kupferstein, Elizabeth; Castro, Brenda Veronica; Feiner, Steven; Azenkot, Shiri	12	Low Vision Augmentation	AR Smartglasses	BLV	Spatial Cognition
Designing smartglasses applications for people with low vision	2017	Azenkot, Shiri; Zhao, Yuhang	20	Low Vision Augmentation	AR Smartglasses	BLV	Spatial Cognition
Development and evaluation of a head-mounted display system based on stereoscopic images and depth algorithms for patients with visual impairment	2019	Coco-Martin, MarÃ­a BegoÃ±a; Pichel-Mouzo, MarÃ­a; Torres, Juan Carlos; Vergaz, Ricardo; Cuadrado, RubÃ©n; Pinto-Fraga, JosÃ©; Coco, Rosa MarÃ­a	11	Low Vision Augmentation	AR Smartglasses	BLV	Spatial Cognition
Development and evaluation of a visual aid using see-through display for patients with retinitis pigmentosa	2015	Ikeda, Yasuhiro; Suzuki, Eiji; Kuramata, Takashi; Kozaki, Tetsuo; Koyama, Tetsuya; Kato, Yuji; Murakami, Yusuke; Enaida, Hiroshi; Ishibashi, Tatsuro	8	Low Vision Augmentation	AR Smartglasses	BLV	Spatial Cognition
Development and evaluation of vision rehabilitation devices	2011	Luo, Gang; Peli, Eli	7	Low Vision Augmentation	AR Smartglasses	BLV	Spatial Cognition
Enhanced Depth Navigation Through Augmented Reality Depth Mapping in Patients with Low Vision	2019	Angelopoulos, Anastasios Nikolas; Ameri, Hossein; Mitra, Debbie; Humayun, Mark	22	Low Vision Augmentation	AR Smartglasses	BLV	Spatial Cognition
Expanding the Detection of Traversable Area with RealSense for the Visually Impaired	2016	Yang, Kailun; Wang, Kaiwei; Hu, Weijian; Bai, Jian	8	Low Vision Augmentation	AR Smartglasses	BLV	Spatial Cognition
First Evaluation of a Retinal Imaging Laser Eyewear System Based Low Vision Aid	2020	StÃ¶hr, Mareile; Dekowski, Dirk; Bechrakis, Nikolaos; Esser, Joachim; Eckstein, Anja; Oeverhaus, Michael	20	Low Vision Augmentation	AR Smartglasses	BLV	Recognition
Foresee: A customizable head-mounted vision enhancement system for people with low vision	2015	Zhao, Yuhang; Szpiro, Sarit; Azenkot, Shiri	19	Low Vision Augmentation	AR Smartglasses	Both	Recognition
Google glass used as assistive technology its utilization for blind and visually impaired people	2017	Berger, Ales; Vokalova, Andrea; Maly, Filip; Poulova, Petra	15	Low Vision Augmentation	AR Smartglasses	BLV	Spatial Cognition
Head-mounted low vision aid	2011	Chang, Yin; Lee, Yen-Gin; Chao, Wei-Kung	40	Low Vision Augmentation	AR Smartglasses	BLV	Recognition
Head-mounted Visual Assistive Technology-related Quality of Life Changes after Telerehabilitation	2021	Lorenzini, Marie-CÃ©line; Wittich, Walter	57	Low Vision Augmentation	AR Smartglasses	BLV	Recognition
Image level color classification for colorblind assistance	2017	Fuller, Thomas L.; Sadovnik, Amir	8	Low Vision Augmentation	AR Smartglasses	BLV	Visual Function Testing
Improving Mobility Performance in Low Vision With a Distance-Based Representation of the Visual Scene	2015	van Rheede, Joram J.; Wilson, Iain R.; Qian, Rose I.; Downes, Susan M.; Kennard, Christopher; Hicks, Stephen L.	16	Low Vision Augmentation	AR Smartglasses	BLV	Spatial Cognition
Low-Intensity Laser Light Projection for Improved Reading Abilities in Low-Vision Patients	2020	Barak, Adiel; Schwartz, Roy; Rabina, Gilad; Kremer, Adi; Loewenstein, Anat; Schwartz, Shulamit	11	Low Vision Augmentation	AR Smartglasses	BLV	Visual Function Testing
Magnifying Smartphone Screen Using Google Glass for Low-Vision Users	2017	Pundlik, Shrinivas; Yi, HuaQi; Liu, Rui; Peli, Eli; Luo, Gang	12	Low Vision Augmentation	AR Smartglasses	BLV	Visual Function Testing
MusA: artwork accessibility through augmented reality for people with low vision	2021	Ahmetovic, Dragan; Bernareggi, Cristian; Keller, Kristian; Mascetti, Sergio	7	Low Vision Augmentation	AR Smartglasses	BLV	Recognition
Night-vision aid using see-through display for patients with retinitis pigmentosa	2019	Ikeda, Yasuhiro; Nakatake, Shunji; Funatsu, Jun; Fujiwara, Kohta; Tachibana, Takashi; Murakami, Yusuke; Hisatomi, Toshio; Yoshida, Shigeo; Enaida, Hiroshi; Ishibashi, Tatsuro; Sonoda, Koh-Hei	28	Low Vision Augmentation	AR Smartglasses	BLV	Spatial Cognition
Pressing a Button You Cannot See: Evaluating Visual Designs to Assist Persons with Low Vision through Augmented Reality	2021	Lang, Florian; Machulla, Tonja	16	Low Vision Augmentation	AR Smartglasses	BLV	Recognition
Smart guiding glasses for visually impaired people in indoor environment	2017	Bai, Jingqiang; Lian, Shiguo; Liu, Zhaoxiang; Wang, Kai; Liu, Dijun	1	Low Vision Augmentation	AR Smartglasses	BLV	Spatial Cognition
Technology-mediated sight: A case study of early adopters of a low vision assistive technology	2017	Zolyomi, Annuska; Shukla, Anushree; Snyder, Jaime	13	Low Vision Augmentation	AR Smartglasses	BLV	Recognition
The Effect of a Head-mounted Low Vision Device on Visual Function	2018	Wittich, Walter; Lorenzini, Marie-CÃ©line; Markowitz, Samuel N.; Tolentino, Michael; Gartner, Scott A.; Goldstein, Judith E.; Dagnelie, Gislin	51	Low Vision Augmentation	AR Smartglasses	BLV	Recognition
The Effectiveness of Visual and Audio Wayfinding Guidance on Smartglasses for People with Low Vision	2020	Zhao, Yuhang; Kupferstein, Elizabeth; Rojnirun, Hathaitorn; Findlater, Leah; Azenkot, Shiri	16	Low Vision Augmentation	AR Smartglasses	BLV	Spatial Cognition
Understanding Low Vision People's Visual Perception on Commercial Augmented Reality Glasses	2017	Zhao, Yuhang; Hu, Michele; Hashash, Shafeka; Azenkot, Shiri	38	Low Vision Augmentation	AR Smartglasses	BLV	Spatial Cognition
Use of augmented reality technology for improving visual acuity of individuals with low vision	2020	Gopalakrishnan, Sarika; Chouhan Suwalal, Sanjana; Bhaskaran, Gnanapoonkodi; Raman, Rajiv	100	Low Vision Augmentation	AR Smartglasses	BLV	Visual Function Testing
Using an Augmented Reality Device as a Distance-based Vision Aid-Promise and Limitations	2018	Kinateder, Max; Gualtieri, Justin; Dunn, Matt J.; Jarosz, Wojciech; Yang, Xing-Dong; Cooper, Emily A.	52	Low Vision Augmentation	AR Smartglasses	BLV	Recognition
Utilizing AR Glasses as Mobility Aid for People with Low Vision	2020	Htike, Hein Min	20	Low Vision Augmentation	AR Smartglasses	BLV	Spatial Cognition
Walking Support for Visually Impaired Using AR/MR and Virtual Braille Block	2020	Hommaru, Katsuya; Tanaka, Jiro	8	Low Vision Augmentation	AR Smartglasses	BLV	Spatial Cognition
A Vision Enhancement System to Improve Face Recognition with Central Vision Loss	2018	CalabrÃ¨se, AurÃ©lie; Aguilar, Carlos; Faure, GÃ©raldine; Matonti, FrÃ©dÃ©ric; Hoffart, Louis; Castet, Eric	12	Low Vision Augmentation	Monitor	BLV	Recognition
An implementation of Bubble Magnification did not improve the video comprehension of individuals with central vision loss	2021	Costela, Francisco M.; Reeves, Stephanie M.; Woods, Russell L.	15	Low Vision Augmentation	Monitor	BLV	Recognition
Contour enhancement benefits older adults with simulated central field loss	2012	Kwon, Miyoung; Ramachandra, Chaithanya; Satgunam, Premnandhini; Mel, Bartlett W.; Peli, Eli; Tjan, Bosco S.	55	Low Vision Augmentation	Monitor	BLV	Recognition
Contribution of edges in augmented reality eyewear to assist visually impaired people in their mobility	2014	Konik, Hubert; Froissard, BenoÃ®t; Dinet, Eric; TrÃ©meau, Alain	58	Low Vision Augmentation	Monitor	BLV	Visual Function Testing
Image enhancement of high digital magnification for patients with central vision loss	2011	Li, Zhengzhou; Luo, Gang; Peli, Eli	7	Low Vision Augmentation	Monitor	BLV	Visual Function Testing
Temporal modulation improves dynamic peripheral acuity	2019	Patrick, Jonathan A.; Roach, Neil W.; McGraw, Paul V.	12	Low Vision Augmentation	Monitor	BLV	Visual Function Testing
The effect of magnification and contrast on reading performance in different types of simulated low vision	2017	Christen, Michael; Abegg, Mathias	12	Low Vision Augmentation	Monitor	BLV	Recognition
The Effect of Zoom Magnification and Large Display on Video Comprehension in Individuals With Central Vision Loss	2021	Costela, Francisco M.; Reeves, Stephanie M.; Woods, Russell L.	23	Low Vision Augmentation	Monitor	BLV	Recognition
The inhibitory effect of word neighborhood size when reading with central field loss is modulated by word predictability and reading proficiency	2020	Sauvan, Lauren; Stolowy, Natacha; Aguilar, Carlos; FranÃ§ois, Thomas; Gala, NÃºria; Matonti, FrÃ©dÃ©ric; Castet, Eric; CalabrÃ¨se, AurÃ©lie	19	Low Vision Augmentation	Monitor	BLV	Recognition
Validating a model of architectural hazard visibility with low-vision observers	2021	Liu, Siyun; Liu, Yichen; Kersten, Daniel J.; Shakespeare, Robert A.; Thompson, William B.; Legge, Gordon E.	24	Low Vision Augmentation	Monitor	BLV	Spatial Cognition
Color contrast enhancement for visually impaired people	2010	Choudhury, Anustup; Medioni, GÃ©rard	12	Low Vision Augmentation	Nonelectronic Wearables	BLV	Visual Function Testing
Effects of driver compensatory behaviour on risks of critical pedestrian collisions under simulated visual field defects	2020	Lee, Jieun; Itoh, Makoto	18	Low Vision Augmentation	Nonelectronic Wearables	BLV	Spatial Cognition
Image jitter enhances visual performance when spatial resolution is impaired	2012	Watson, Lynne M.; Strang, Niall C.; Scobie, Fraser; Love, Gordon D.; Seidel, Dirk; Manahilov, Velitchko	30	Low Vision Augmentation	Nonelectronic Wearables	BLV	Recognition
Improvement in distance and near visual acuities using low vision devices in diabetic retinopathy	2017	Gopalakrishnan, Sarika; Muralidharan, Aishwarya; Susheel, Shwetha Chambayil; Raman, Rajiv	100	Low Vision Augmentation	Nonelectronic Wearables	BLV	Visual Function Testing
Increasing the contrast of tread edge highlighters improves stair descent safety in older adults with simulated visual impairment	2021	Bjelica, Marko; Levine, Iris C; Novak, Alison C	13	Low Vision Augmentation	Nonelectronic Wearables	BLV	Spatial Cognition
Low Vision Devices	2015	Ullah, Muhammad Saad; Safdar, Sohail; Ahmad, Muhammad Nabeel	55	Low Vision Augmentation	Nonelectronic Wearables	Both	Visual Function Testing
Peripheral Prisms Improve Obstacle Detection during Simulated Walking for Patients with Left Hemispatial Neglect and Hemianopia	2018	Houston, Kevin E.; Bowers, Alex R.; Peli, Eli; Woods, Russell L.	24	Low Vision Augmentation	Nonelectronic Wearables	BLV	Spatial Cognition
Safety on stairs: influence of a tread edge highlighter and its position	2014	Foster, Richard J.; Hotchkiss, John; Buckley, John G.; Elliott, David B.	24	Low Vision Augmentation	Nonelectronic Wearables	BLV	Spatial Cognition
Assessing optimal colour and illumination to facilitate reading	2021	Morrice, Elliott; Murphy, Caitlin; Soldano, Vanessa; Addona, Cynthia; Wittich, Walter; Johnson, Aaron P.	30	Low Vision Augmentation	AR Smartglasses	BLV	Recognition
Assessment of the Apple iPad as a low-vision reading aid	2017	Morrice, Elliott; Johnson, Aaron P.; Marinier, J.-A.; Wittich, Walter	100	Low Vision Augmentation	AR Smartglasses	Simulated	Recognition
Effectiveness of portable electronic and optical magnifiers for near vision activities in low vision: a randomised crossover trial	2017	Taylor, John J.; Bambrick, Rachel; Brand, Andrew; Bray, Nathan; Dutton, Michelle; Harper, Robert A.; Hoare, Zoe; Ryan, Barbara; Edwards, Rhiannon T.; Waterman, Heather; Dickinson, Christine	82	Low Vision Augmentation	AR Smartglasses	Simulated	Recognition
Effectiveness of the Apple iPad as a Spot-reading Magnifier	2018	Wittich, Walter; Jarry, Jonathan; Morrice, Elliott; Johnson, Aaron	60	Low Vision Augmentation	AR Smartglasses	Simulated	Recognition
Evaluation of the iPad as a low vision aid for improving reading ability	2015	Haji, Shamim A.; Sambhav, Kumar; Grover, Sandeep; Chalam, Kakarla V.	228	Low Vision Augmentation	AR Smartglasses	Simulated	Recognition
Exploring the use of smartphones and tablets among people with visual impairments: Are mainstream devices replacing the use of traditional visual aids?	2019	Martiniello, Natalina; Eisenbarth, Werner; Lehane, Christine; Johnson, Aaron; Wittich, Walter	466	Low Vision Augmentation	AR Smartglasses	Simulated	Recognition
Portable electronic vision enhancement systems in comparison with optical magnifiers for near vision activities: an economic evaluation alongside a randomized crossover trial	2017	Bray, Nathan; Brand, Andrew; Taylor, John; Hoare, Zoe; Dickinson, Christine; Edwards, Rhiannon T.	82	Low Vision Augmentation	AR Smartglasses	Simulated	Recognition
Randomized Trial of Tablet Computers for Education and Learning in Children and Young People with Low Vision	2018	Gothwal, Vijaya K.; Thomas, Rachel; Crossland, Michael; Bharani, Seelam; Sharma, Sujata; Unwin, Hilary; Xing, Wen; Khabra, Komel; Dahlmann-Noor, Annegret	40	Low Vision Augmentation	AR Smartglasses	Both	Recognition
Stabilization of Magnified Videos on a Mobile Device for Visually Impaired	2013	Li, Zewen; Pundlik, Shrinivas; Luo, Gang	8	Low Vision Augmentation	AR Smartglasses	Both	Recognition
TableView: Enabling Efficient Access to Web Data Records for Screen-Magnifier Users	2020	Lee, Hae-Na; Uddin, Sami; Ashok, Vikas	16	Low Vision Augmentation	AR Smartglasses	Simulated	Recognition
The Impact of Electronic Reading Devices on Reading Speed and Comfort in Patients with Low Vision	2018	Feng, Henry L; Roth, Daniel B; Fine, Howard F; Prenner, Jonathan L; Modi, Kunjal K; Feuer, William J	167	Low Vision Augmentation	AR Smartglasses	Simulated	Recognition
The value of Tablets as reading aids for individuals with central visual field loss: an evaluation of eccentric reading with static and scrolling text	2016	Walker, Robin; Bryan, Lauren; Harvey, Hannah; Riazi, Afsane; Anderson, Stephen J.	26	Low Vision Augmentation	AR Smartglasses	Simulated	Recognition
User feedback on usefulness and accessibility features of mobile applications by people with visual impairment	2021	Christy, Beula; Pillai, Aishwarya	15	Low Vision Augmentation	AR Smartglasses	Simulated	Recognition
What Visual Targets Are Viewed by Users With a Handheld Mobile Magnifier App	2021	Luo, Gang	24295	Low Vision Augmentation	AR Smartglasses	BLV	Visual Function Testing
Game design for visually-impaired individuals: Creativity and innovation theories and sensory substitution devices influence on virtual and physical navigation skills	2019	Baker, Rose Marie; Ramos, Karina; Turner, John R	1	Low Vision Augmentation	VR Headset	Both	Recognition
SeeingVR: A set of tools to make virtual reality more accessible to people with low vision	2019	Zhao, Yuhang; Cutrell, Ed; Holz, Christian; Morris, Meredith Ringel; Ofek, Eyal; Wilson, Andy	11	Low Vision Augmentation	VR Headset	BLV	Recognition
VR Application for Supporting Object Recognition Considering Eye in Low Vision	2020	Oda, Tetsuya; Shirai, Hiroaki; Toyoshima, Kyohei; Hirota, Masaharu; Ozaki, Ryo; Katayama, Kengo	1	Low Vision Augmentation	VR Headset	Simulated	Recognition
A Google Glass Based Real-Time Scene Analysis for the Visually Impaired	2021	Ali A., Hafeez; Rao, Sanjeev U.; Ranganath, Swaroop; Ashwin, T. S.; Reddy, Guddeti Ram Mohana	50	Low Vision Perception	AR Smartglasses	Both	Spatial Cognition
Evaluating the image quality of Closed Circuit Television magnification systems versus a head-mounted display for people with low vision.	2014	Lin, Chern Sheng; Jan, Hvey-An; Lay, Yun-Long; Huang, Chih-Chia; Chen, Hsien-Tse	4	Low Vision Perception	AR Smartglasses	Simulated	Visual Function Testing
A comparison of reading, in people with simulated and actual central vision loss, with static text, horizontally scrolling text, and rapid serial visual presentation	2021	Akthar, Farah; Harvey, Hannah; Subramanian, Ahalya; Liversedge, Simon; Walker, Robin	52	Low Vision Perception	Monitor	Simulated	Recognition
A method to characterize compensatory oculomotor strategies following simulated central vision loss	2020	Maniglia, Marcello; Visscher, Kristina M.; Seitz, Aaron R.	19	Low Vision Perception	Monitor	Simulated	Recognition
A new perceptual training strategy to improve vision impaired by central vision loss	2020	Xie, Xin-Yu; Liu, Lei; Yu, Cong	20	Low Vision Perception	Monitor	Both	Recognition
A Reading Assistant System of Chinese Text for Persons with Central Visual Field Loss	2019	Yu, Yiyang; Feng, Yang; Wang, Meng; Wu, Qiong; Liu, Yulong; Yang, Jiajia; Takahashi, Satoshi; Ejima, Yishimichi; Wu, Jinglong	5	Low Vision Perception	Monitor	Simulated	Recognition
Adaptation to a simulated central scotoma during visual search training	2014	Walsh, David V.; Liu, Lei	12	Low Vision Perception	Monitor	Simulated	Recognition
Asymmetries of reading eye movements in simulated central vision loss	2020	Prahalad, Krishnamachari S.; Coates, Daniel R.	6	Low Vision Perception	Monitor	Simulated	Recognition
Binocular contrast summation and inhibition depends on spatial frequency, eccentricity and binocular disparity	2018	Alberti, Concetta F.; Bex, Peter J.	10	Low Vision Perception	Monitor	Simulated	Visual Function Testing
Can positions in the visual field with high attentional capabilities be good candidates for a new preferred retinal locus?	2017	Barraza-Bernal, Maria J.; Ivanov, Iliya V.; Nill, Svenja; Rifai, Katharina; Trauzettel-Klosinski, Susanne; Wahl, Siegfried	13	Low Vision Perception	Monitor	Simulated	Recognition
Central and peripheral vision loss differentially affects contextual cueing in visual search	2015	Geringswald, Franziska; Pollmann, Stefan	75	Low Vision Perception	Monitor	Simulated	Recognition
Changes in eye movement parameters in the presence of an artificial central scotoma	2020	LÃ©nÃ©, Paul; Ouerfelli-Ethier, Julie; Fournet, Romain; Laurin, Anne-Sophie; Gosselin, FrÃ©dÃ©ric; Khan, Aarlenne Zein	15	Low Vision Perception	Monitor	Simulated	Visual Function Testing
Cortical Reorganization of Peripheral Vision Induced by Simulated Central Vision Loss	2019	Chen, Nihong; Shin, Kilho; Millin, Rachel; Song, Yongqian; Kwon, MiYoung; Tjan, Bosco S.	28	Low Vision Perception	Monitor	Simulated	Recognition
Crowding during restricted and free viewing	2013	Wallace, Julian M.; Chiu, Michael K.; Nandy, Anirvan S.; Tjan, Bosco S.	5	Low Vision Perception	Monitor	Simulated	Visual Function Testing
Degraded visual and auditory input individually impair audiovisual emotion recognition from speech-like stimuli, but no evidence for an exacerbated effect from combined degradation	2021	de Boer, Minke J.; JÃ¼rgens, Tim; Cornelissen, Frans W.; BaÅŸkent, Deniz	24	Low Vision Perception	Monitor	BLV	Recognition
Domain Specificity of Oculomotor Learning after Changes in Sensory Processing	2017	Tsank, Yuliy; Eckstein, Miguel P.	16	Low Vision Perception	Monitor	Simulated	Recognition
Driving with central field loss I: effect of central scotomas on responses to hazards	2013	Bronstad, Matthew; Bowers, Alex R.; Albu, Amanda; Goldstein, Robert; Peli, Eli	22	Low Vision Perception	Monitor	Simulated	Spatial Cognition
Effects of standard training in the use of closed-circuit television in visually impaired adults: design of a training protocol and a randomized controlled trial	2010	Burggraaff, Marloes C.; van Nispen, Ruth M. A.; Melis-Dankers, Bart J. M.; van Rens, Ger H. M. B.	122	Low Vision Perception	Monitor	Simulated	Recognition
Exploration of dynamic text presentations in bilateral central vision loss	2021	Bowman, Brittany; Ross, Nicole C.; Bex, Peter J.; Arango, Tiffany	27	Low Vision Perception	Monitor	Simulated	Recognition
False reaching movements in localization test and effect of auditory feedback in simulated ultra-low vision subjects and patients with retinitis pigmentosa	2016	Endo, Takao; Kanda, Hiroyuki; Hirota, Masakazu; Morimoto, Takeshi; Nishida, Kohji; Fujikado, Takashi	24	Low Vision Perception	Monitor	Simulated	Visual Function Testing
Impact of simulated central scotomas on visual search in natural scenes	2012	McIlreavy, Lee; Fiser, Jozsef; Bex, Peter J.	8	Low Vision Perception	Monitor	Simulated	Recognition
Impairment of visual memory for objects in natural scenes by simulated central scotomata	2016	Geringswald, Franziska; Porracin, Eleonora; Pollmann, Stefan	84	Low Vision Perception	Monitor	Simulated	Recognition
Individuals with severely impaired vision can learn useful orientation and mobility skills in virtual streets and can use them to improve real street safety	2017	Bowman, Ellen Lambert; Liu, Lei	12	Low Vision Perception	Monitor	Simulated	Spatial Cognition
Intact Contextual Cueing for Search in Realistic Scenes with Simulated Central or Peripheral Vision Loss	2020	Pollmann, Stefan; Geringswald, Franziska; Wei, Ping; Porracin, Eleonora	60	Low Vision Perception	Monitor	BLV	Recognition
Integrating oculomotor and perceptual training to induce a pseudofovea: A model system for studying central vision loss	2016	Liu, Rong; Kwon, MiYoung	8	Low Vision Perception	Monitor	Simulated	Recognition
Orientation of the preferred retinal locus (PRL) is maintained following changes in simulated scotoma size	2020	Costela, Francisco M.; Reeves, Stephanie M.; Woods, Russell L.	9	Low Vision Perception	Monitor	Simulated	Recognition
Randomized Controlled Trial on the Effects of Training in the Use of Closed-Circuit Television on Reading Performance	2012	Burggraaff, Marloes C.; van Nispen, Ruth M. A.; Hoeben, Frank P.; Knol, Dirk L.; van Rens, Ger H. M. B.	122	Low Vision Perception	Monitor	Simulated	Recognition
Rapid and persistent adaptability of human oculomotor control in response to simulated central vision loss	2013	Kwon, Miyoung; Nandy, Anirvan S.; Tjan, Bosco S.	12	Low Vision Perception	Monitor	Simulated	Recognition
Reading with peripheral vision: a comparison of reading dynamic scrolling and static text with a simulated central scotoma	2014	Harvey, Hannah; Walker, Robin	17	Low Vision Perception	Monitor	Simulated	Recognition
Simulated central vision loss impairs implicit location probability learning	2020	Addleman, Douglas A; Legge, Gordon E; Jiang, Yuhong	24	Low Vision Perception	Monitor	Simulated	Recognition
Three-dimensional binocular eye-hand coordination in normal vision and with simulated visual impairment	2018	Maiello, Guido; Kwon, MiYoung; Bex, Peter J.	5	Low Vision Perception	Monitor	Simulated	Recognition
Visual attention measures predict pedestrian detection in central field loss: a pilot study	2014	Alberti, Concetta F.; Horowitz, Todd; Bronstad, Matthew; Bowers, Alex R.	22	Low Vision Perception	Monitor	Simulated	Spatial Cognition
We don't all look the same; detailed examination of peripheral looking strategies after simulated central vision loss	2020	Seitz, Aaron; Maniglia, Marcello; Visscher, Kristina	19	Low Vision Perception	Monitor	Simulated	Recognition
A novel, wearable, electronic visual aid to assist those with reduced peripheral vision	2019	Brown, Ffion E.; Sutton, Janice; Yuen, Ho M.; Green, Dylan; Van Dorn, Spencer; Braun, Terry; Cree, Angela J.; Russell, Stephen R.; Lotery, Andrew J.	26	Low Vision Perception	Nonelectronic Wearables	Simulated	Spatial Cognition
A pilot study evaluating the use of EyeSpy video game software to perform vision screening in school-aged children	2010	Trivedi, Rupal H.; Wilson, Edward; Peterseim, Millicent; Cole, Kali B.; Teed, Ronald G. W.	72	Low Vision Perception	Nonelectronic Wearables	Both	Visual Function Testing
Basic experimental study on visibility dependence on the signal sign pattern for low vision people	2011	Oguchi, Kimio; Harasaki, Kaoru; Terada, Shuhei; Hanawa, Dai	30	Low Vision Perception	Nonelectronic Wearables	Both	Recognition
CVI Experience toolbox: Simulation of visual processing difficulties	2019	Pilon-Kamsteeg, Florine; Dekker-Pap, Marjoke J; de Wit, Gerard C; van Genderen, Maria M	69	Low Vision Perception	Nonelectronic Wearables	Both	Recognition
Dichoptic suppression of mfVEP amplitude: effect of retinal eccentricity and simulated unilateral visual impairment	2010	Leaney, John; Klistorner, Alexander; Arvind, Hemamalini; Graham, Stuart L.	8	Low Vision Perception	Nonelectronic Wearables	Simulated	Visual Function Testing
Do best practice guidelines improve the legibility of pharmacy labels for the visually impaired?	2011	Latham, Keziah; Waller, Sam; Schaitel, James	20	Low Vision Perception	Nonelectronic Wearables	Simulated	Visual Function Testing
Effect of axis orientation on visual performance in astigmatic eyes	2012	Kobashi, Hidenaga; Kamiya, Kazutaka; Shimizu, Kimiya; Kawamorita, Takushi; Uozato, Hiroshi	38	Low Vision Perception	Nonelectronic Wearables	Both	Visual Function Testing
Effect of simulated visual impairment on nighttime driving performance	2010	Wood, Joanne; Chaparro, Alex; Carberry, Trent; Chu, Byoung Sun	20	Low Vision Perception	Nonelectronic Wearables	Simulated	Spatial Cognition
Effects of low visual acuity on neuropsychological test scores: A simulation study	2020	de Haan, Gera A.; Tucha, Oliver; Heutink, Joost	238	Low Vision Perception	Nonelectronic Wearables	Simulated	Recognition
Effects of simulated cataracts on speech intelligibility	2012	Morris, Nichole L.; Chaparro, Alex; Downs, David; Wood, Joanne M.	21	Low Vision Perception	Nonelectronic Wearables	Simulated	Recognition
Effects of Simulated Low Vision on Postural Adjustment to Changes in Center of Mass in Older Adults	2017	Copolillo, Al; Christopher, Ann; Lyons, Amanda	10	Low Vision Perception	Nonelectronic Wearables	Simulated	Spatial Cognition
Effects of simulated mild vision loss on gaze, driving and interaction behaviors in pedestrian crossing situations	2019	Lehsing, Christian; Ruch, Florian; KÃ¶lsch, Felix M.; Dyszak, Georg N.; Haag, Christian; Feldstein, Ilja T.; Savage, Steven W.; Bowers, Alex R.	24	Low Vision Perception	Nonelectronic Wearables	Simulated	Spatial Cognition
Effects of simulated visual acuity and ocular motility impairments on SSVEP brain-computer interface performance: An experiment with Shuffle Speller	2018	Peters, Betts; Higger, Matt; Quivira, Fernando; Bedrick, Steven; Dudy, Shiran; Eddy, Brandon; Kinsella, Michelle; Memmott, Tab; Wiedrick, Jack; Fried-Oken, Melanie; Erdogmus, Deniz; Oken, Barry	38	Low Vision Perception	Nonelectronic Wearables	Simulated	Recognition
Even moderate visual impairments degrade drivers' ability to see pedestrians at night	2012	Wood, Joanne M.; Tyrrell, Richard A.; Chaparro, Alex; Marszalek, Ralph P.; Carberry, Trent P.; Chu, Byoung Sun	28	Low Vision Perception	Nonelectronic Wearables	Simulated	Spatial Cognition
Gaze behavior during navigation with reduced acuity	2019	Freedman, Andrew; Achtemeier, Jacob; Baek, Yihwa; Legge, Gordon E.	16	Low Vision Perception	Nonelectronic Wearables	Simulated	Spatial Cognition
Getting a grip on the resilience to blur: The impact of simulated vision loss on a visually guided combat sports interaction	2021	Krabben, Kai; Mann, David L; van Helden, Arnt; Kalisvaart, Youri; Fortin-Guichard, Daniel; van der Kamp, John; Savelsbergh, Geert JP	28	Low Vision Perception	Nonelectronic Wearables	Simulated	Spatial Cognition
Going the distance and beyond: simulated low vision increases perception of distance traveled during locomotion	2019	Rand, Kristina M.; Barhorst-Cates, Erica M.; Kiris, Eren; Thompson, William B.; Creem-Regehr, Sarah H.	56	Low Vision Perception	Nonelectronic Wearables	Simulated	Spatial Cognition
Hazard detection with a monocular bioptic telescope	2015	Doherty, Amy L.; Peli, Eli; Luo, Gang	20	Low Vision Perception	Nonelectronic Wearables	Simulated	Spatial Cognition
How does the extent of central visual field loss affect adaptive gait?	2016	Timmis, Matthew A.; Scarfe, Amy C.; Pardhan, Shahina	10	Low Vision Perception	Nonelectronic Wearables	Simulated	Spatial Cognition
Inertial sensor based gait analysis discriminates subjects with and without visual impairment caused by simulated macular degeneration	2016	Kanzler, Christoph M.; Barth, Jens; Klucken, Jochen; Eskofier, Bjoern M.	21	Low Vision Perception	Nonelectronic Wearables	Simulated	Spatial Cognition
Intact spatial updating with severely degraded vision	2010	Tarampi, Margaret R.; Creem-Regehr, Sarah H.; Thompson, William B.	20	Low Vision Perception	Nonelectronic Wearables	Simulated	Spatial Cognition
Let me be your guide: physical guidance improves spatial learning for older adults with simulated low vision	2017	Barhorst-Cates, Erica M.; Rand, Kristina M.; Creem-Regehr, Sarah H.	14	Low Vision Perception	Nonelectronic Wearables	Simulated	Spatial Cognition
Low vision simulator goggles in pharmacy education	2010	Zagar, Michelle; Baggarly, Scott	100	Low Vision Perception	Nonelectronic Wearables	Simulated	Recognition
Navigating with peripheral field loss in a museum: learning impairments due to environmental complexity	2019	Barhorst-Cates, Erica M.; Rand, Kristina M.; Creem-Regehr, Sarah H.	32	Low Vision Perception	Nonelectronic Wearables	Simulated	Spatial Cognition
Perception of Pedestrian Signals by Pedestrians with Varying Levels of Vision	2012	Scott, Alan C.; Atkins, Katherine N.; Bentzen, Billie Louise; Barlow, Janet M.	24	Low Vision Perception	Nonelectronic Wearables	Simulated	Spatial Cognition
Seeing steps and ramps with simulated low acuity: impact of texture and locomotion	2012	Bochsler, Tiana M.; Legge, Gordon E.; Kallie, Christopher S.; Gage, Rachel	24	Low Vision Perception	Nonelectronic Wearables	Simulated	Spatial Cognition
Simulated visual field loss does not alter turning coordination in healthy young adults	2014	Murray, Nicholas G.; Ponce de Leon, Marlina; Ambati, Pradeep; Saucedo, Fabricio; Kennedy, Evan; Reed-Jones, Rebecca J.	15	Low Vision Perception	Nonelectronic Wearables	Simulated	Spatial Cognition
Simulated visual impairment leads to cognitive slowing in older adults	2010	Wood, Joanne; Chaparro, Alex; Anstey, Kaarin; Lacherez, Philippe; Chidgey, Aaron; Eisemann, Jared; Gaynor, Alison; La, Peter	30	Low Vision Perception	Nonelectronic Wearables	Simulated	Recognition
Simulation contact lenses for AMD health state utility values in NICE appraisals: a different reality	2015	Butt, Thomas; Crossland, Michael D.; West, Peter; Orr, Shepley W.; Rubin, Gary S.	5	Low Vision Perception	Nonelectronic Wearables	Simulated	Visual Function Testing
Simulation of a central scotoma using contact lenses with an opaque centre	2018	Almutleb, Essam S.; Bradley, Arthur; Jedlicka, Jason; Hassan, Shirin E.	5	Low Vision Perception	Nonelectronic Wearables	Simulated	Visual Function Testing
Simulation-based learning about medication management difficulties of low-vision patients	2010	Zagar, Michelle; Baggarly, Scott	18	Low Vision Perception	Nonelectronic Wearables	Simulated	Recognition
Spatial learning while navigating with severely degraded viewing: The role of attention and mobility monitoring	2015	Rand, Kristina M.; Creem-Regehr, Sarah H.; Thompson, William B.	24	Low Vision Perception	Nonelectronic Wearables	Simulated	Spatial Cognition
The effect of simulated visual impairment on speech-reading ability	2011	Dickinson, Christine M.; Taylor, John	15	Low Vision Perception	Nonelectronic Wearables	Simulated	Recognition
The Effects of Restricted Peripheral Field-of-View on Spatial Learning while Navigating	2016	Barhorst-Cates, Erica M.; Rand, Kristina M.; Creem-Regehr, Sarah H.	116	Low Vision Perception	Nonelectronic Wearables	Simulated	Spatial Cognition
The effects of simulated vision impairments on the cone of gaze	2015	Hecht, Heiko; HÃ¶richs, Jenny; Sheldon, Sarah; Quint, Jessilin; Bowers, Alex	24	Low Vision Perception	Nonelectronic Wearables	Simulated	Recognition
The effects of temporal pressure on obstacle negotiation and gaze behaviour in young adults with simulated vision loss	2019	Zult, Tjerk; Allsop, Jonathan; Timmis, Matthew A.; Pardhan, Shahina	28	Low Vision Perception	Nonelectronic Wearables	Simulated	Spatial Cognition
The use of simulated visual impairment to identify hospital design elements that contribute to wayfinding difficulties	2011	Rousek, Justin B.; Hallbeck, Susan M.	50	Low Vision Perception	Nonelectronic Wearables	Simulated	Spatial Cognition
Understanding Visual Impairment and Its Impact on Patients: A Simulation-Based Training in Undergraduate Medical Education	2019	Juniat, Valerie; Bourkiza, Rabia; Das, Aditi; Das-Bhaumik, Raja; Founti, Panagiota; Yeo, Christopher; Mathew, Rashmi; Okhravi, Narciss	252	Low Vision Perception	Nonelectronic Wearables	Simulated	Spatial Cognition
With Motion Perception, Good Visual Acuity May Not Be Necessary for Driving Hazard Detection	2020	Moharrer, Mojtaba; Tang, Xiaolan; Luo, Gang	20	Low Vision Perception	Nonelectronic Wearables	Simulated	Spatial Cognition
A Mixed Reality System for Modeling Perceptual Deficit to Correct Neural Errors and Recover Functional Vision	2020	Zaman, Nasif; Tavakkoli, Alireza; Zuckerbrod, Stewart	50	Low Vision Perception	VR Headset	Simulated	Visual Function Testing
An Audiovisual 3D-Immersive Stimulation Program in Hemianopia Using a Connected Device	2021	Daibert-Nido, Monica; Pyatova, Yulia; Cheung, Kyle G.; Reginald, Arun; Garcia-Giler, Eduardo; Bouffet, Eric; Markowitz, Samuel N.; Reber, Michael	1	Low Vision Perception	VR Headset	Simulated	Recognition
CLEVR: A Customizable Interactive Learning Environment for Users with Low Vision in Virtual Reality	2020	H. Hoppe, Adrian; Anken, Julia K; Schwarz, Thorsten; Stiefelhagen, Rainer; van de Camp, Florian	18	Low Vision Perception	VR Headset	BLV	Recognition
Comparison of Visual Parameters Between Normal Individuals and People with Low Vision in a Virtual Environment	2020	Gopalakrishnan, Sarika; Jacob, Chris Elsa Samson; Kumar, Meenakshi; Karunakaran, Vijay; Raman, Rajiv	83	Low Vision Perception	VR Headset	BLV	Spatial Cognition
Computer-based system for simulating visual impairments	2016	VelÃ¡zquez, Ramiro	10	Low Vision Perception	VR Headset	Simulated	Recognition
Effects of Transient Loss of Vision on Head and Eye Movements during Visual Search in a Virtual Environment (vol 10, 841, 2020)	2020	David, Erwan; Beitner, Julia; VÃµ, Melissa Le-Hoa	32	Low Vision Perception	VR Headset	Simulated	Recognition
Enhancing medical professionals' and students' empathy for visually impaired patients using virtual reality	2021	Henry, Tyler; Qazi, Shakeel; Kutanzi, Ethan; Damji, Karim F.; Whitford, Rita; Al Hamarneh, Yazid N.	98	Low Vision Perception	VR Headset	Simulated	Visual Function Testing
Immersive simulation of visual impairments using a wearable see-through display	2015	Ates, Halim Cagri	12	Low Vision Perception	VR Headset	BLV	Recognition
Lateral visual occlusion does not change walking trajectories	2018	Dunn, Matt J.; Rushton, Simon K.	12	Low Vision Perception	VR Headset	BLV	Spatial Cognition
Standalone cooperation-free OKN-based low vision contrast sensitivity estimation in VR - a pilot study	2020	Tatiyosyan, Sophia Anais; Rifai, Katharina; Wahl, Siegfried	N/A	Low Vision Perception	VR Headset	BLV	Visual Function Testing
The importance of peripheral vision when searching 3D real-world scenes: A gaze-contingent study in virtual reality	2021	David, Erwan JoÃ«l; Beitner, Julia; VÃµ, Melissa Le-Hoa	32	Low Vision Perception	VR Headset	BLV	Recognition
The worse eye revisited: Evaluating the impact of asymmetric peripheral vision loss on everyday function	2020	Chow-Wing-Bom, Hugo; Dekker, Tessa M.; Jones, Pete R.	12	Low Vision Perception	VR Headset	BLV	Recognition
Use of Virtual Reality Simulation to Identify Vision-Related Disability in Patients With Glaucoma	2020	Lam, Alexander K. N.; To, Elaine; Weinreb, Robert N.; Yu, Marco; Mak, Heather; Lai, Gilda; Chiu, Vivian; Wu, Ken; Zhang, Xiujuan; Cheng, Timothy P. H.; Guo, Philip Yawen; Leung, Christopher K. S.	148	Low Vision Perception	VR Headset	BLV	Spatial Cognition
Virtual museum for people with low vision: comparison of the experience on flat and head-mounted displays	2018	Miura, Takahiro; Ando, Gentaro; Onishi, Junji; Matsuo, Masaki; Sakajiri, Masatsugu; Ono, Tsukasa	5	Low Vision Perception	VR Headset	BLV	Spatial Cognition
VIVR: Presence of Immersive Interaction for Visual Impairment Virtual Reality	2020	Kim, Jinmo	20	Low Vision Perception	VR Headset	BLV	Spatial Cognition
X-Road: Virtual Reality Glasses for Orientation and Mobility Training of People with Visual Impairments	2020	ThÃ©vin, Lauren; Briant, Carine; Brock, Anke M	13	Low Vision Perception	VR Headset	BLV	Spatial Cognition
Seeing other perspectives: evaluating the use of virtual and augmented reality to simulate visual impairments (OpenVisSim)	2020	Jones, Pete R.; SomoskeÃ¶y, TamÃ¡s; Chow-Wing-Bom, Hugo; Crabb, David P.	23	Low Vision Perception	VR Headset	BLV	Spatial Cognition
The Accessibility of Commercial Off-The-Shelf Virtual Reality for Low Vision Users: A Macular Degeneration Case Study	2020	Powell, Wendy; Powell, Vaughan; Cook, Marc	1	Low Vision Perception	VR Headset	Simulated	Recognition
Extraspectral Imaging for Improving the Perceived Information Presented in Retinal Prosthesis	2018	Al-Atabany, Walid; Al Yaman, Musa; Degenaar, Patrick	15	Prosthetic Vision Augmentation	AR Smartglasses	Simulation	Visual Function Testing
Glow in the dark: Using a heat-sensitive camera for blind individuals with prosthetic vision	2021	Sadeghi, Roksana; Kartha, Arathy; Barry, Michael P.; Bradley, Chris; Gibson, Paul; Caspi, Avi; Roy, Arup; Dagnelie, Gislin	4	Prosthetic Vision Augmentation	AR Smartglasses	BLV	Spatial Cognition
Mobility and low contrast trip hazard avoidance using augmented depth	2015	McCarthy, Chris; Walker, Janine G.; Lieby, Paulette; Scott, Adele; Barnes, Nick	8	Prosthetic Vision Augmentation	AR Smartglasses	Simulation	Spatial Cognition
Multisensory perception in Argus II retinal prosthesis patients: Leveraging auditory-visual mappings to enhance prosthesis outcomes	2021	Stiles, Noelle R. B.; Patel, Vivek R.; Weiland, James D.	10	Prosthetic Vision Augmentation	AR Smartglasses	BLV	Visual Function Testing
Performance of visually guided tasks using simulated prosthetic vision and saliency-based cues	2013	Parikh, Neeti; Itti, Laurent; Humayun, Mark; Weiland, James	19	Prosthetic Vision Augmentation	AR Smartglasses	Simulation	Spatial Cognition
Prosthetic Visual Performance Using a Disparity-Based Distance-Filtering System	2020	Kartha, Arathy; Sadeghi, Roksana; Barry, Michael P.; Bradley, Chris; Gibson, Paul; Caspi, Avi; Roy, Arup; Dagnelie, Gislin	4	Prosthetic Vision Augmentation	AR Smartglasses	BLV	Recognition
RGB-D computer vision techniques for simulated prosthetic vision	2017	Bermudez-Cameo, Jesus; Badias-Herbera, Alberto; Guerrero-Viu, Manuel; Lopez-Nicolas, Gonzalo; Guerrero, Jose J	6	Prosthetic Vision Augmentation	AR Smartglasses	Simulation	Visual Function Testing
Simulated prosthetic vision: improving text accessibility with retinal prostheses	2014	Denis, Gregoire; Jouffrais, Christophe; Mailhes, Corinne; Mace, Marc J.-M.	16	Prosthetic Vision Augmentation	AR Smartglasses	Simulation	Recognition
Smart image processing system for retinal prosthesis	2012	Weiland, James D.; Parikh, Neha; Pradeep, Vivek; Medioni, Gerard	7	Prosthetic Vision Augmentation	AR Smartglasses	Simulation	Spatial Cognition
Trade-Off Between Field-of-View and Resolution in the Thermal-Integrated Argus II System	2019	He, Yingchen; Huang, Natalie T.; Caspi, Avi; Roy, Arup; Montezuma, Sandra R.	5	Prosthetic Vision Augmentation	AR Smartglasses	BLV	Spatial Cognition
Vision function testing for a suprachoroidal retinal prosthesis: effects of image filtering	2016	Barnes, Nick; Scott, Adele F.; Lieby, Paulette; Petoe, Matthew A.; McCarthy, Chris; Stacey, Ashley; Ayton, Lauren N.; Sinclair, Nicholas C.; Shivdasani, Mohit N.; Lovell, Nigel H.; McDermott, Hugh J.; Walker, Janine G.	3	Prosthetic Vision Augmentation	AR Smartglasses	BLV	Visual Function Testing
Face identity recognition in simulated prosthetic vision is poorer than previously reported and can be improved by caricaturing	2017	Irons, Jessica L.; Gradden, Tamara; Zhang, Angel; He, Xuming; Barnes, Nick; Scott, Adele F.; McKone, Elinor	20	Prosthetic Vision Augmentation	Monitor	Simulation	Recognition
Full gaze contingency provides better reading performance than head steering alone in a simulation of prosthetic vision	2021	Paraskevoudi, Nadia; Pezaris, John S.	23	Prosthetic Vision Augmentation	Monitor	Simulation	Recognition
Simulating neuroprosthetic vision for emotion recognition	2019	Bollen, Caroline J.M.; GÃ¼Ã§lÃ¼, Umut; van Wezel, Richard J. A.; van Gerven, Marcel A.J.; GÃ¼Ã§lÃ¼tÃ¼rk, YaÄŸmur	10	Prosthetic Vision Augmentation	Monitor	Simulation	Recognition
A hierarchical image processing strategy for artificial retinal prostheses	2020	Jiang, Haochen; Li, Heng; Liang, Junling; Chai, Xinyu	12	Prosthetic Vision Augmentation	VR Headset	Simulation	Recognition
An optimized content-aware image retargeting method: toward expanding the perceived visual field of the high-density retinal prosthesis recipients	2018	Li, Heng; Zeng, Yajie; Lu, Zhuofan; Cao, Xiaofei; Su, Xiaofan; Sui, Xiaohong; Wang, Jing; Chai, Xinyu	28	Prosthetic Vision Augmentation	VR Headset	Simulation	Recognition
Face recognition in simulated prosthetic vision: face detection-based image processing strategies	2014	Wang, Jing; Wu, Xiaobei; Lu, Yanyu; Wu, Hao; Kan, Han; Chai, Xinyu	12	Prosthetic Vision Augmentation	VR Headset	Simulation	Recognition
Facial identification in very low-resolution images simulating prosthetic vision	2012	Chang, Moonhee.; Kim, H. S.; Shin, J. H.; Park, Kyung-Sin	7	Prosthetic Vision Augmentation	VR Headset	Simulation	Recognition
Gaze Compensation as a Technique for Improving Hand-Eye Coordination in Prosthetic Vision	2018	Titchener, Samuel A.; Shivdasani, Mohit N.; Fallon, James B.; Petoe, Matthew A.	7	Prosthetic Vision Augmentation	VR Headset	Simulation	Visual Function Testing
Human faces detection and localization with simulated prosthetic vision	2013	Denis, GrÃ©goire; Jouffrais, Christophe; Vergnieux, Victor; MacÃ©, Marc	4	Prosthetic Vision Augmentation	VR Headset	Simulation	Recognition
Image Processing Strategies Based on a Visual Saliency Model for Object Recognition Under Simulated Prosthetic Vision	2016	Wang, Jing; Li, Heng; Fu, Weizhen; Chen, Yao; Li, Liming; Lyu, Qing; Han, Tingting; Chai, Xinyu	18	Prosthetic Vision Augmentation	VR Headset	Simulation	Recognition
Image processing strategies based on saliency segmentation for object recognition under simulated prosthetic vision	2018	Li, Heng; Su, Xiaofan; Wang, Jing; Kan, Han; Han, Tingting; Zeng, Yajie; Chai, Xinyu	24	Prosthetic Vision Augmentation	VR Headset	Simulation	Recognition
Motion Parallax Improves Object Recognition in the Presence of Clutter in Simulated Prosthetic Vision	2018	Qiu, Cheng; Lee, Kassandra R.; Jung, Jae-Hyun; Goldstein, Robert; Peli, Eli	60	Prosthetic Vision Augmentation	VR Headset	Simulation	Recognition
Object recognition based on a foreground extraction method under simulated prosthetic vision	2015	Han, Tingting; Li, Heng; Lyu, Qing; Zeng, Yajie; Chai, Xinyu	10	Prosthetic Vision Augmentation	VR Headset	Simulation	Recognition
Psychophysics testing of bionic vision image processing algorithms using an FPGA Hatpack	2013	Josh, Horace; Mann, Collette; Kleeman, Lindsay; Lui, Wen Lik Dennis	18	Prosthetic Vision Augmentation	VR Headset	Simulation	Recognition
Sensory augmentation to aid training with retinal prostheses	2020	Kvansakul, Jessica; Hamilton, Lachlan; Ayton, Lauren N.; McCarthy, Chris; Petoe, Matthew A.	40	Prosthetic Vision Augmentation	VR Headset	Simulation	Recognition
Simplification of Visual Rendering in Simulated Prosthetic Vision Facilitates Navigation	2017	Vergnieux, Victor; MacÃ©, Marc J.-M.; Jouffrais, Christophe	14	Prosthetic Vision Augmentation	VR Headset	Simulation	Spatial Cognition
Simulated Prosthetic Vision: The Benefits of Computer-Based Object Recognition and Localization	2015	MacÃ©, Marc J.-M.; Guivarch, ValÃ©rian; Denis, GrÃ©goire; Jouffrais, Christophe	14	Prosthetic Vision Augmentation	VR Headset	Simulation	Recognition
Simulating prosthetic vision: Optimizing the information content of a limited visual display	2010	van Rheede, Joram J.; Kennard, Christopher; Hicks, Stephen L.	12	Prosthetic Vision Augmentation	VR Headset	Simulation	Spatial Cognition
Substituting depth for intensity and real-time phosphene rendering: visual navigation under low vision conditions	2011	Lieby, Paulette; Barnes, Nick; McCarthy, Chris; Liu, Nianjun; Dennett, Hugh; Walker, Janine G.; Botea, Viorica; Scott, Adele F.	4	Prosthetic Vision Augmentation	VR Headset	Simulation	Spatial Cognition
The effect of contrast enhancement on familiar face recognition with simulating prosthetic vision	2010	Chang, Minhee; Kim, H. S.; Park, Kyung-Sin	5	Prosthetic Vision Augmentation	VR Headset	Simulation	Recognition
Transformative reality: Augmented reality for visual prostheses	2011	Lui, Wen Lik Dennis; Browne, Damien; Kleeman, Lindsay; Drummond, Tom; Li, Wai Ho	?	Prosthetic Vision Augmentation	VR Headset	Simulation	Recognition
Transformative Reality: improving bionic vision with robotic sensing	2012	Lui, Wen Lik Dennis; Browne, Damien; Kleeman, Lindsay; Drummond, Tom; Li, Wai Ho	10	Prosthetic Vision Augmentation	VR Headset	Simulation	Spatial Cognition
Wayfinding with simulated prosthetic vision: performance comparison with regular and structure-enhanced renderings	2014	Vergnieux, Victor; MacÃ©, Marc J.-M.; Jouffrais, Christophe	12	Prosthetic Vision Augmentation	VR Headset	Simulation	Spatial Cognition
Assessing the utility of visual acuity measures in visual prostheses	2015	Caspi, Avi; Zivotofsky, Ari Z.	6	Prosthetic Vision Perception	AR Smartglasses	Simulation	Visual Function Testing
Computer-Assisted Immersive Visual Rehabilitation in Argus II Retinal Prosthesis Recipients	2020	Rachitskaya, Aleksandra; Yuan, Alex; Davidson, Sara; Streicher, Matthew; DeBenedictis, Meghan; Rosenfeldt, Anson B.; Alberts, Jay	8	Prosthetic Vision Perception	AR Smartglasses	BLV	Spatial cognition
Performance of complex visual tasks using simulated prosthetic vision via augmented-reality glasses	2019	Ho, Elton; Boffa, Jack; Palanker, Daniel	19	Prosthetic Vision Perception	AR Smartglasses	Simulation	Recognition
Cross-task perceptual learning of object recognition in simulated retinal implant perception	2018	Wang, Lihui; Sharifian, Fariba; Napp, Jonathan; Nath, Carola; Pollmann, Stefan	32	Prosthetic Vision Perception	Monitor	Simulation	Recognition
Estimation of simulated phosphene size based on tactile perception	2012	Lu, Yanyu; Chen, Panpan; Zhao, Ying; Shi, Jingru; Ren, Qiushi; Chai, Xinyu	10	Prosthetic Vision Perception	Monitor	Simulation	Visual Function Testing
Improved visual performance in letter perception through edge orientation encoding in a retinal prosthesis simulation	2014	Kiral-Kornek, F. Isabell; OÊ¼Sullivan-Greene, Elma; Savage, Craig O.; McCarthy, Chris; Grayden, David B.; Burkitt, Anthony N.	12	Prosthetic Vision Perception	Monitor	Simulation	Recognition
Reading with a simulated 60-channel implant	2011	Fornos, AngÃ©lica PÃ©rez; Sommerhalder, JÃ¶rg; Pelizzone, Marco	4	Prosthetic Vision Perception	Monitor	Simulation	Recognition
Recognition of a virtual scene via simulated prosthetic vision	2017	Zhao, Ying; Geng, Xiulin; Li, Qi; Jiang, Guangqi; Gu, Yu; Lv, Xiaoqi	20	Prosthetic Vision Perception	Monitor	Simulation	Recognition
Recognition of objects in simulated irregular phosphene maps for an epiretinal prosthesis	2014	Lu, Yanyu; Wang, Jing; Wu, Hao; Li, Liming; Cao, Xun; Chai, Xinyu	40	Prosthetic Vision Perception	Monitor	Simulation	Recognition
Recognition of virtual maze scene under simulated prosthetic vision	2018	Ying, Zhao; Xiulin, Geng; Qi, Li; Guangqi, Jiang	20	Prosthetic Vision Perception	Monitor	Simulation	Recognition
Simulation of thalamic prosthetic vision: reading accuracy, speed, and acuity in sighted humans	2014	Vurro, Milena; Crowell, Anne Marie; Pezaris, John S.	20	Prosthetic Vision Perception	Monitor	Simulation	Recognition
Adaptation to Phosphene Parameters Based on Multi-Object Recognition Using Simulated Prosthetic Vision	2015	Xia, Peng; Hu, Jie; Peng, Yinghong	40	Prosthetic Vision Perception	VR Headset	Simulation	Recognition
Assistive peripheral phosphene arrays deliver advantages in obstacle avoidance in simulated end-stage retinitis pigmentosa: a virtual-reality study	2016	Zapf, Marc Patrick H.; Boon, Mei-Ying; Lovell, Nigel H.; Suaning, Gregg J.	11	Prosthetic Vision Perception	VR Headset	Simulation	Spatial Cognition
Assistive peripheral prosthetic vision aids perception and mobility in outdoor environments: A virtual-reality simulation study	2015	Zapf, Marc Patrick H.; Boon, Mei-Ying; Lovell, Nigel H.; Suaning, Gregg J.	11	Prosthetic Vision Perception	VR Headset	Simulation	Spatial Cognition
Complexity analysis based on image-processing method and pixelized recognition of Chinese characters using simulated prosthetic vision	2010	Yang, Kun; Zhou, Chuanqing; Ren, Qiushi; Fan, Jin; Zhang, Leilei; Chai, Xinyu	40	Prosthetic Vision Perception	VR Headset	Simulation	Recognition
Eye-hand coordination using two irregular phosphene maps in simulated prosthetic vision for retinal prostheses	2017	Cao, Xiaofei; Li, Heng; Lu, Zhuofan; Chai, Xinyu; Wang, Jing	16	Prosthetic Vision Perception	VR Headset	Simulation	Visual Function Testing
Image processing based recognition of images with a limited number of pixels using simulated prosthetic vision (51853)	2010	Zhao, Ying; Lu, Yanyu; Tian, Yukun; Li, Liming; Ren, Qiushi; Chai, Xinyu	30	Prosthetic Vision Perception	VR Headset	Simulation	Recognition
Influence of field of view in visual prostheses design: Analysis with a VR system	2020	Sanchez Garcia, Melani; Martinez-Cantin, Ruben; Bermudez-Cameo, Jesus; Guerrero-Campo, Jose Jesus	24	Prosthetic Vision Perception	VR Headset	Simulation	Recognition
Jigsaw puzzle task implementation under simulated prosthetic vision	2016	Zhao, Ying; Zhai, Lu; Geng, Xiulin; Gu, Yu	4	Prosthetic Vision Perception	VR Headset	Simulation	Recognition
Object recognition under distorted prosthetic vision	2010	Guo, Hong; Wang, Youmin; Yang, Yuan; Tong, Shanbao; Zhu, Yisheng; Qiu, Yihong	10	Prosthetic Vision Perception	VR Headset	Simulation	Recognition
Reading Pixelized Paragraphs of Chinese Characters Using Simulated Prosthetic Vision	2011	Zhao, Ying; Lu, Yanyu; Zhao, Ji; Wang, Kaihu; Ren, Qiushi; Wu, Kaijie; Chai, Xinyu	40	Prosthetic Vision Perception	VR Headset	Simulation	Recognition
Simulating prosthetic vision with disortions for retinal prosthesis design	2012	Subramaniam, Mahadevan; Chundi, Parvathi; Muthuraj, Abhilash; Margalit, Eyal; Sim, Sylvie	12	Prosthetic Vision Perception	VR Headset	Simulation	Recognition
SPV experiments for a retinal visual prosthesis: Introducing a new feature: â€œblinkingâ€	2017	Kheradvar, Benyamin; Mousavinia, Amir; Sodagar, Amir	7	Prosthetic Vision Perception	VR Headset	Simulation	Spatial Cognition
The influence of visual field position induced by a retinal prosthesis simulator on mobility	2019	Endo, Takao; Hozumi, Kenta; Hirota, Masakazu; Kanda, Hiroyuki; Morimoto, Takeshi; Nishida, Kohji; Fujikado, Takashi	12	Prosthetic Vision Perception	VR Headset	Simulation	Spatial Cognition
Towards an assistive peripheral visual prosthesis for long-term treatment of retinitis pigmentosa: evaluating mobility performance in immersive simulations	2015	Zapf, Marc Patrick H.; Boon, Mei-Ying; Matteucci, Paul B.; Lovell, Nigel H.; Suaning, Gregg J.	11	Prosthetic Vision Perception	VR Headset	Simulation	Spatial Cognition
Towards photorealistic and immersive virtual-reality environments for simulated prosthetic vision: integrating recent breakthroughs in consumer hardware and software	2014	Zapf, Marc P.; Matteucci, Paul B.; Lovell, Nigel H.; Zheng, Steven; Suaning, Gregg J.	5	Prosthetic Vision Perception	VR Headset	Simulation	Spatial Cognition
Virtual reality simulation of epiretinal stimulation highlights the relevance of the visual angle in prosthetic vision	2020	Thorn, Jacob Thomas; Migliorini, Enrico; Ghezzi, Diego	17	Prosthetic Vision Perception	VR Headset	Simulation	Spatial Cognition
